# Supplementary material for: Catalytic production of impurity-free V3.5+ electrolyte for vanadium redox flow batteries
Source: Nat Commun. 2019 Sep 27;10:4412. doi: 10.1038/s41467-019-12363-7 (PMC6764956; doi:10.1038/s41467-019-12363-7)
Supplement: Supplementary file 5 — Supplementary Dataset 1 [file 41467_2019_12363_MOESM5_ESM.xlsx]

## Sheet: Figure 4e
Figure 4e	Particle size of Pt on Pt/C catalyst with the repeated usage
		1st	2nd	3rd	4th	5th			1st	2nd	3rd	4th	5th
	Size (nm)	3.66	4.93	2.72	2.91	4.36		mean particle size (nm)	3.05	3.09	3.07	3.07	3.01
		3.38	2.91	4.9	3.1	2.91
		2.9	3.73	2.75	3.03	2.44
		2.57	4.33	3.65	2.92	3.6
		3.16	3.86	3.33	2.89	2.34
		2.5	4.36	3.19	3.03	2.06
		2.66	3.01	3.06	2.98	3.16
		3.64	1.91	2.42	2.91	2.19
		3.01	2.79	4.08	2.86	2.44
		2.68	2.73	3.1	2.95	2.79
		2.99	2.19	2.69	4.61	1.61
		3.45	3.48	3.18	3.59	2.17
		3.41	3.6	3.65	3.42	2.44
		3.03	2.78	2.9	2.68	3.08
		2.81	2.5	2.37	3.63	3.42
		3.15	3.7	3.59	3.47	2.4
		3.38	2.95	2.98	2.36	2.86
		3.85	2.82	2.86	2.85	2.37
		3.33	2.58	2.83	3.22	2.65
		3.82	1.8	3.18	2.74	2.83
		3.97	3.27	3.75	3.37	3.65
		4.18	2.1	2.68	3.37	4.12
		3.2	2.82	2.73	2.38	3
		2.99	2.92	3.44	3.18	2.89
		2.38	4.18	3.61	2.57	3.01
		3.53	4.04	2.96	2.98	4.53
		2.46	2.88	3.08	4.11	3.08
		2.18	2.73	2.89	4.96	4.05
		2.54	3.44	2.35	3.26	1.99
		3.31	2.4	3.17	2.96	2.53
		2.71	2.74	3.05	2.79	2.55
		2.32	2.35	3.8	2.71	2.82
		2.89	2.43	3.42	2.84	2.19
		2.75	2.21	3.92	3.18	3.13
		3.15	3.4	3.12	3.24	2.72
		2.83	3.01	3.05	2.95	3.7
		2.44	3.51	2.92	2.11	1.91
		3.36	2.95	3.9	2.58	2.89
		3.09	2.68	3.14	2.56	3.6
		2.53	2.75	3.63	2.56	3.58
		3.24	3.4	2.52	1.55	2.17
		3.34	3.72	2.71	2.17	3.31
		3.13	2.68	3.09	1.62	2.16
		2.93	2.39	2.76	2.75	2.55
		2.31	3.16	2.85	3.77	3.15
		3.3	2.86	3.48	3.24	3.38
		3.43	2.74	3.19	2.75	3.57
		4.92	1.95	3.35	3.95	3.46
		3.69	2.99	2.96	4.43	2.36
		2.28	2.57	2.55	2.44	2.58
		2.66	2.3	2.9	3.16	2.96
		3.27	3.3	3.78	3.71	3.47
		4.23	2.27	3.22	3.02	2.31
		2.46	2.5	3.26	3.64	2.37
		3.38	2.42	2.87	2.09	2.34
		3.21	2.21	2.87	3.64	2.75
		2.92	4.36	2.67	3.69	3.03
		3.41	3.42	2.56	3.63	2.4
		2.23	3.35	3.43	2.82	2.93
		2.86	2.66	2.62	2.89	3.64
		1.87	2.51	2.44	3.43	3.44
		4	2.57	2.94	3.51	2.52
		3.94	3.59	3.49	2.8	2.97
		3.35	3.49	2.47	2.92	3.03
		3.42	2.95	3.43	2.48	2.88
		2.9	3.23	4.3	2.62	3.26
		3.03	2.39	4.47	4.16	2.85
		3.09	2.35	3.03	4.04	2.54
		2.39	4.12	3.12	2.24	4.14
		2.4	4.59	3.01	3.42	4.41
		2.73	3.96	2.27	3.71	3.45
		2.62	3.48	2.97	3.16	3.58
		3	3	1.95	3.41	3.36
		3.36	3.29	1.93	3.01	4.16
		3.66	3.5	3.18	3.25	2.51
		3.11	3.11	3.25	3.54	3.01
		2.25	2.87	3.39	4.06	3.14
		3.12	3.08	2.61	2.67	3.48
		2.56	2.91	3.2	2.7	2.65
		2.77	2.96	3.33	2.1	3.21
		2.93	2.97	2.79	3.56	2.35
		3.45	2.82	2.97	2.89	2.31
		3.23	3.08	2.88	3.65	2.93
		2.8	2.82	3.46	3.78	3.05
		3.15	2.98	3.28	2.74	3.43
		3.04	2.62	1.93	3.35	3.18
		3.45	4.25	3.16	2.85	3.66
		2.39	3.21	2.25	2.97	3.28
		5.35	3.07	3.02	3.42	3.98
		3.23	2.8	3.27	2.5	2.81
		3.28	2.81	3.06	3.08	2.6
		2.89	2.6	2.98	2.78	3.18
		2.85	3.72	3.16	2.45	3.38
		2.22	4.31	2.73	2.19	3.46
		2.5	4.64	3.92	1.97	3.16
		2.85	4.13	2.53	2.82	3.05
		2.71	3.19	2.61	2.56	3.45
		2.09	3	2.99	3.09	3.42
		3.04	3.27	2.26	3.95	3.25
		2.62	3.62	3.07	3.62	3.88
